# Supplementary material for: A grounded theory approach to understanding in-game goods purchase
Source: PLoS One. 2022 Jan 27;17(1):e0262998. doi: 10.1371/journal.pone.0262998 (PMC8794092; doi:10.1371/journal.pone.0262998)
Supplement: S1 File — (ZIP) [file pone.0262998.s001.zip]

Archive with 21 entries (21 files):
- Transcript 1.pdf
- Transcript 10.pdf
- Transcript 11.pdf
- Transcript 12.pdf
- Transcript 13.pdf
- Transcript 14.pdf
- Transcript 15.pdf
- Transcript 16.pdf
- Transcript 17.pdf
- Transcript 18.pdf
- Transcript 19.pdf
- Transcript 2.pdf
- Transcript 20.pdf
- Transcript 21.pdf
- Transcript 3.pdf
- Transcript 4.pdf
- Transcript 5.pdf
- Transcript 6.pdf
- Transcript 7.pdf
- Transcript 8.pdf
- Transcript 9.pdf
